# Supplementary material for: Knowledge, Attitudes, and Practices of European Healthcare Professionals towards Hepatitis A and Hepatitis B Vaccination in at-Risk Adults
Source: Vaccines (Basel). 2023 Oct 26;11(11):1645. doi: 10.3390/vaccines11111645 (PMC10675089; doi:10.3390/vaccines11111645)
Supplement: Supplementary file 1 [file vaccines-11-01645-s001.zip]

Archive with 1 entries (1 files):
- vaccines-2628401-supplementary.pdf
